# Supplementary material for: Integrated Transcriptomic and Metabolomic Analysis Reveal the Underlying Mechanism of Anthocyanin Biosynthesis in Toona sinensis Leaves
Source: Int J Mol Sci. 2023 Oct 23;24(20):15459. doi: 10.3390/ijms242015459 (PMC10607221; doi:10.3390/ijms242015459)
Supplement: Supplementary file 1 [file ijms-24-15459-s001.zip]

Archive with 5 entries (4 files):
- ijms-2638413-supplementary/Supplementary Files/
- ijms-2638413-supplementary/Supplementary Files/Supplementary Figure S1.pdf
- ijms-2638413-supplementary/Supplementary Files/Supplementary Figure S2.pdf
- ijms-2638413-supplementary/Supplementary Files/Supplementary Figure S3.pdf
- ijms-2638413-supplementary/Supplementary Files/Supplementary Table S1 Levels of anthocyanidin-related metabolites in five Toona clones.xlsx
