# Supplementary material for: Integrated Transcriptomic and Metabolomic Analysis Reveal the Underlying Mechanism of Anthocyanin Biosynthesis in Toona sinensis Leaves
Source: Int J Mol Sci. 2023 Oct 23;24(20):15459. doi: 10.3390/ijms242015459 (PMC10607221; doi:10.3390/ijms242015459)
Supplement: Supplementary file 1 [file ijms-24-15459-s001.zip › ijms-2638413-supplementary/Supplementary Files/Supplementary Table S1 Levels of anthocyanidin-related metabolites in five Toona clones.xlsx]

## Sheet: shee1
Supplementary Table S1 Levels of anthocyanidin-related metabolites in five Toona clones
Compounds	Class	JFC-1	JFC-2	JFC-3	D232-1	D232-2	D232-3	BSH-1	BSH-2	BSH-3	HYC-1	HYC-2	HYC-3	FHXN-1	FHXN-2	FHXN-3
Cyanidin-3-(6-O-p-caffeoyl)-glucoside	Cyanidin	0.0348445328	0.0424771726	0.0437841023	0.0486319212	0.0472815965	0.0316295856	0.0871779955	0.0814460489	0.0584775135	0.0364259561	0.0293427914	0.0383919975	0.0189276583	0.0148464933	0.0207148029
Cyanidin-3-O-(6-O-p-coumaroyl)-glucoside	Cyanidin	2.6450497	3.66910292	4.86832435	N/A	N/A	N/A	10.9916922	4.0923586	8.97421547	1.18138324	1.31314162	3.78546421	2.81901508	2.75062475	2.90390185
Cyanidin-3-O-rutinoside-5-O-glucoside	Cyanidin	0.416544732	0.735002002	0.709147194	N/A	N/A	N/A	0.341561543	0.371323706	0.286238257	0.0708179414	0.0681380368	0.0738090028	0.165390754	0.16643289	0.171395012
Cyanidin-3-O-sambubioside-5-O-glucoside	Cyanidin	0.00791900596	0.00748624349	0.00925867785	N/A	N/A	N/A	0.0247495407	0.0220539511	0.0131418349	0.0047004882	0.00200923824	0.00290972804	0.0093200804	0.00919564692	0.011380008
Cyanidin-3-O-(6-O-malonyl-beta-D-glucoside)	Cyanidin	0.00439815109	0.00475752903	0.00491651688	N/A	N/A	N/A	N/A	N/A	N/A	0.00281214402	0.00000220864775	N/A	0.00303322613	0.00229887142	0.0030748391
Cyanidin-3-(6''-caffeylsophoroside)-5-glucoside	Cyanidin	N/A	N/A	N/A	N/A	N/A	N/A	N/A	N/A	N/A	N/A	N/A	N/A	N/A	N/A	N/A
Cyanidin-3,5,3'-O-triglucoside	Cyanidin	N/A	N/A	N/A	N/A	N/A	N/A	N/A	N/A	N/A	N/A	N/A	N/A	N/A	N/A	N/A
Cyanidin-3-O-sophoroside	Cyanidin	0.147611332	0.219257109	0.223331336	N/A	N/A	N/A	0.191735864	0.167525271	0.113841895	0.117820586	0.0747870654	0.088264145	0.184899497	0.17183152	0.177082462
Cyanidin-3-O-(6''-ferulylsophoroside)-5-glucoside	Cyanidin	N/A	N/A	N/A	N/A	N/A	N/A	N/A	N/A	N/A	N/A	N/A	N/A	N/A	N/A	N/A
Cyanidin-3-O-5-O-(6-O-coumaroyl)-diglucoside	Cyanidin	N/A	N/A	N/A	N/A	N/A	N/A	N/A	N/A	N/A	N/A	N/A	N/A	N/A	N/A	N/A
Cyanidin-3-O-rutinoside	Cyanidin	44.4656064	68.9697637	59.5584182	0.296411823	0.493727519	0.324983145	36.1716677	35.9673085	29.6522087	26.0551261	18.7368865	22.0742732	29.559799	28.554212	29.1419952
Cyanidin-3-O-galactoside	Cyanidin	10.1206759	12.4806368	14.1702217	0.0523903448	0.0495461936	0.0460696014	4.62614819	3.43243081	1.27696982	1.91850285	1.29857106	1.47235386	2.37547739	2.21074164	2.50392196
Cyanidin-3-O-sambubioside	Cyanidin	1.34409344	2.09251101	1.93269423	0.0473761576	0.0413658537	0.036521515	0.925074505	0.876979543	0.709520288	1.08181448	0.752967791	0.843254142	1.10708141	1.07669488	1.07966412
Cyanidin-3-O-glucoside	Cyanidin	117.251491	108.978374	113.447573	1.7042601	2.67452575	1.73849891	84.6501327	89.2725632	61.6052369	76.4163954	68.497955	75.7492967	89.0902513	90.2984684	89.0897023
Cyanidin-3-O-arabinoside	Cyanidin	2.26328032	3.02619143	2.67040144	0.00493950739	0.00608834688	0.00425207218	0.574968361	0.541454071	0.268826704	0.151263426	0.114186605	0.13000719	0.0627724623	0.0636559855	0.059716613
Cyanidin-3,5-O-diglucoside	Cyanidin	0.037117495	0.0556988386	0.0485458358	0.00753138916	0.00785168761	0.00677398374	0.0311908553	0.0289729242	0.023114931	0.0173670464	0.0165220859	0.0172419506	0.0266761809	0.0275038291	0.0268129525
Cyanidin-3-O-xyloside	Cyanidin	0.234363817	0.350953144	0.315708009	0.00670636453	0.010704681	0.00602456871	0.126085732	0.141950862	0.106003398	0.146776037	0.0893519939	0.107494217	0.133857286	0.127111447	0.13595897
Delphinidin	Delphinidin	N/A	N/A	N/A	N/A	N/A	N/A	N/A	N/A	N/A	N/A	N/A	N/A	N/A	N/A	N/A
Delphinidin-3-O-arabinoside	Delphinidin	N/A	N/A	N/A	N/A	N/A	N/A	N/A	N/A	N/A	N/A	N/A	N/A	N/A	N/A	N/A
Delphinidin-3-O-rhamnoside	Delphinidin	N/A	N/A	N/A	N/A	N/A	N/A	N/A	N/A	N/A	N/A	N/A	N/A	N/A	N/A	N/A
Delphinidin-3-O-sambubioside	Delphinidin	N/A	N/A	N/A	N/A	N/A	N/A	N/A	N/A	N/A	N/A	N/A	N/A	N/A	N/A	N/A
Delphinidin-3-O-sambubioside-5-O-glucoside	Delphinidin	N/A	N/A	N/A	N/A	N/A	N/A	N/A	N/A	N/A	N/A	N/A	N/A	N/A	N/A	N/A
Delphinidin-3-O-glucoside	Delphinidin	0.311954274	0.574028835	0.567623327	N/A	N/A	N/A	N/A	N/A	N/A	0.234810822	0.236990542	0.22496749	0.165033367	0.196759573	0.182644006
Delphinidin-3-O-(6-O-p-coumaroyl)-glucoside	Delphinidin	N/A	N/A	N/A	N/A	N/A	N/A	N/A	N/A	N/A	N/A	N/A	N/A	N/A	N/A	N/A
Delphinidin-3,5-O-diglucoside	Delphinidin	N/A	N/A	N/A	N/A	N/A	N/A	N/A	N/A	N/A	N/A	N/A	N/A	N/A	N/A	N/A
Delphinidin-3-O-(6-O-acetyl)-glucoside	Delphinidin	0.0766262425	0.0660548658	0.0733624925	0.0574461084	0.100588076	0.0788639699	0.0831855481	0.0655066185	0.0671437138	0.0692320993	0.0856117076	0.109567052	0.0708470352	0.0602245062	0.0667473854
Delphinidin-3-O-(6-O-malonyl-beta-D-glucoside)	Delphinidin	0.0355777336	0.0425945134	0.0452905932	0.0180492217	0.0297184035	0.0251994844	0.0778083282	0.0550641797	0.0936552069	0.0716806347	0.0510833333	0.0708405752	0.217798995	0.203722289	0.206904666
Delphinidin-3-O-(6-O-malonyl)-glucoside-3'-glucoside	Delphinidin	0.00494176938	0.00286503805	0.00465889754	0.000296654187	0.00272589308	0.00500676185	0.0107425597	0.00677081829	0.0133559065	0.00563488609	0.00621354806	0.00516958425	0.0278066332	0.0320368803	0.0294245776
Delphinidin-3-O-5-O-(6-O-coumaroyl)-diglucoside	Delphinidin	0.0646280318	0.103515619	0.0834208109	0.0396202956	0.0434437053	0.0356234384	0.043973464	0.0359536703	0.0565440736	0.048039463	0.0505922802	0.0575567365	0.047638593	0.0436841999	0.0517184232
Delphinidin-3-O-galactoside	Delphinidin	0.0350691849	0.0662873448	0.0515546235	0.0306861084	0.0191652377	0.0289534008	0.0254296795	0.0171322503	0.026764941	0.0271478845	0.0324475971	0.0370965927	0.015940603	0.0201097541	0.0183343323
Delphinidin-3-O-rutinoside	Delphinidin	6.24210736	14.8897877	15.14997	0.0372654187	0.0460039419	0.0415187388	2.62918963	1.39852387	0.749108535	8.98891375	7.78305215	8.77561738	5.35702513	5.23671906	5.39322204
Delphinidin-3-O-sophoroside	Delphinidin	0.00566202783	0.00360190228	0.00571306171	0.00449148768	0.00523771865	0.00262526274	0.00809095734	0.00925379061	0.00743923646	0.00404355167	0.00582551125	0.00439552985	0.00467867337	0.00467095929	0.00528139582
Delphinidin-3-O-rutinoside-5-O-glucoside	Delphinidin	0.154384891	0.1305837	0.154675454	0.213580296	0.214614683	0.205689074	0.152183711	0.187805856	0.197972217	0.188259561	0.145024284	0.161686152	0.218844221	0.213970173	0.194637168
Malvidin-3,5-O-diglucoside	Malvidin	N/A	N/A	N/A	N/A	N/A	N/A	N/A	N/A	N/A	N/A	N/A	N/A	N/A	N/A	N/A
Malvidin-3-O-(6-O-p-coumaroyl)-glucoside	Malvidin	N/A	N/A	N/A	N/A	N/A	N/A	N/A	N/A	N/A	N/A	N/A	N/A	N/A	N/A	N/A
Malvidin	Malvidin	N/A	N/A	N/A	N/A	N/A	N/A	N/A	N/A	N/A	N/A	N/A	N/A	N/A	N/A	N/A
Malvidin-3-O-galactoside	Malvidin	N/A	N/A	N/A	N/A	N/A	N/A	N/A	N/A	N/A	N/A	N/A	N/A	0.00305497487	0.00336805723	0.00281198713
Malvidin-3-O-(6''-acetylglucoside)-5-glucoside	Malvidin	N/A	N/A	N/A	N/A	N/A	N/A	N/A	N/A	N/A	N/A	N/A	N/A	N/A	N/A	N/A
Malvidin-3-O-sophoroside	Malvidin	N/A	N/A	N/A	N/A	N/A	N/A	N/A	N/A	N/A	N/A	N/A	N/A	N/A	N/A	N/A
Malvidin-3-O-glucoside	Malvidin	N/A	N/A	N/A	N/A	N/A	N/A	N/A	N/A	N/A	N/A	N/A	N/A	N/A	N/A	N/A
Malvidin-3-O-sambubioside-5-O-glucoside	Malvidin	N/A	N/A	N/A	N/A	N/A	N/A	N/A	N/A	N/A	N/A	N/A	N/A	N/A	N/A	N/A
Malvidin-3-O-5-O-(6-O-coumaroyl)-diglucoside	Malvidin	N/A	N/A	N/A	N/A	N/A	N/A	N/A	N/A	N/A	N/A	N/A	N/A	N/A	N/A	N/A
Malvidin-3-O-sambubioside	Malvidin	N/A	N/A	N/A	N/A	N/A	N/A	N/A	N/A	N/A	N/A	N/A	N/A	N/A	N/A	N/A
Malvidin-3-O-arabinoside	Malvidin	N/A	N/A	N/A	N/A	N/A	N/A	N/A	N/A	N/A	N/A	N/A	N/A	N/A	N/A	N/A
Malvidin-3-O-(6-O-malonyl-beta-D-glucoside)	Malvidin	N/A	N/A	N/A	N/A	N/A	N/A	N/A	N/A	N/A	N/A	N/A	N/A	N/A	N/A	N/A
Malvidin-3-O-rutinoside	Malvidin	N/A	N/A	N/A	N/A	N/A	N/A	N/A	N/A	N/A	N/A	N/A	N/A	N/A	N/A	N/A
Pelargonidin-3-O-sambubioside-5-O-glucoside	Pelargonidin	N/A	N/A	N/A	N/A	N/A	N/A	N/A	N/A	N/A	N/A	N/A	N/A	N/A	N/A	N/A
Pelargonidin-3-O-sophoroside-5-O-(malonyl)-glucoside	Pelargonidin	N/A	N/A	N/A	N/A	N/A	N/A	N/A	N/A	N/A	N/A	N/A	N/A	N/A	N/A	N/A
Pelargonidin-3-O-(6-O-malonyl-beta-D-glucoside)	Pelargonidin	N/A	N/A	N/A	N/A	N/A	N/A	N/A	N/A	N/A	N/A	N/A	N/A	N/A	N/A	N/A
Pelargonidin-3-O-rutinoside-5-O-glucoside	Pelargonidin	N/A	N/A	N/A	N/A	N/A	N/A	N/A	N/A	N/A	N/A	N/A	N/A	N/A	N/A	N/A
Pelargonidin-3-O-5-O-(6-O-coumaroyl)-diglucoside	Pelargonidin	N/A	N/A	N/A	N/A	N/A	N/A	N/A	N/A	N/A	N/A	N/A	N/A	N/A	N/A	N/A
Pelargonidin-3-O-arabinoside	Pelargonidin	N/A	N/A	N/A	N/A	N/A	N/A	N/A	N/A	N/A	N/A	N/A	N/A	N/A	N/A	N/A
Pelargonidin-3-O-sambubioside	Pelargonidin	N/A	N/A	N/A	N/A	N/A	N/A	N/A	N/A	N/A	N/A	N/A	N/A	N/A	N/A	N/A
Pelargonidin-3-O-(6''-ferulylsambubioside)-5-O-(malonyl)-glucoside	Pelargonidin	N/A	N/A	N/A	N/A	N/A	N/A	N/A	N/A	N/A	N/A	N/A	N/A	N/A	N/A	N/A
Pelargonidin-3-O-[2-O-glucosyl-6-O-p-coumaroyl-glucoside]-5-O-glucoside	Pelargonidin	N/A	N/A	N/A	N/A	N/A	N/A	N/A	N/A	N/A	N/A	N/A	N/A	N/A	N/A	N/A
Pelargonidin-3,5-O-diglucoside	Pelargonidin	N/A	N/A	N/A	N/A	N/A	N/A	N/A	N/A	N/A	N/A	N/A	N/A	N/A	N/A	N/A
Pelargonidin-3-(6''-caffeylsophoroside)-5-glucoside	Pelargonidin	N/A	N/A	N/A	N/A	N/A	N/A	N/A	N/A	N/A	N/A	N/A	N/A	N/A	N/A	N/A
Pelargonidin-3-O-[6-O-feruloyl-2-O-glucosyl-glucoside]-5-O-glucoside	Pelargonidin	N/A	N/A	N/A	N/A	N/A	N/A	N/A	N/A	N/A	N/A	N/A	N/A	N/A	N/A	N/A
Pelargonidin-3-O-galactoside	Pelargonidin	0.0848978131	0.110347417	0.0933019772	N/A	N/A	N/A	0.0892467851	0.12718913	0.0682274635	N/A	N/A	N/A	0.0530120603	0.0430568319	0.0415289622
Pelargonidin-3-O-rutinoside	Pelargonidin	13.9153479	24.3478174	20.7559417	0.141410049	0.167577975	0.087825699	22.6840171	25.9807461	18.2253848	12.0989015	9.56278119	10.2653954	18.969809	19.4206973	19.8284393
Pelargonidin-3-O-glucoside	Pelargonidin	0.580425447	0.67953344	0.567803076	0.0243785222	0.0358063562	0.0384421971	0.76539702	0.988261131	0.46331601	0.412868186	0.356947853	0.385414192	0.757778894	0.773047158	0.795396219
Pelargonidin-3-O-(6-O-p-coumaroyl)-glucoside	Pelargonidin	0.0684815109	0.0877613136	0.146106052	0.00895800985	0.00431118502	0.00395669244	0.365864462	0.238325311	0.318231061	0.0631301871	0.0601298569	0.0727771178	0.131192965	0.114099758	0.113232703
Pelargonidin	Pelargonidin	0.0205902584	0.0318528234	0.0264315958	0.0285704433	0.0282488298	0.0194924648	0.03474505	0.0251923385	0.044779932	0.0280351912	0.0355360429	0.0367517974	0.0312327638	0.0299846836	0.0302220434
Pelargonidin-3-sophoroside-5-glucoside	Pelargonidin	N/A	N/A	N/A	N/A	N/A	N/A	N/A	N/A	N/A	N/A	N/A	N/A	N/A	N/A	N/A
Pelargonidin-3-O-sophoroside	Pelargonidin	N/A	N/A	N/A	N/A	N/A	N/A	N/A	N/A	N/A	N/A	N/A	N/A	N/A	N/A	N/A
Peonidin-3-O-(6-O-p-coumaroyl)-glucoside	Peonidin	0.00803506958	0.0161048658	0.0298833633	N/A	N/A	N/A	0.0505209226	0.0222428801	0.0415802518	0.00447024003	0.00183100716	0.00519196624	0.00853061307	0.00892908102	0.00782208367
Peonidin-3,5-O-diglucoside	Peonidin	0.00184438767	0.00094638366	0.00163142401	0.00260319212	0.0014854644	0.00176051358	0.00454827516	0.00337944244	0.00270407755	N/A	N/A	N/A	0.0029079799	0.00268480451	0.00244446903
Peonidin-3-O-glucoside	Peonidin	0.00349210736	0.00679835803	0.00375384462	N/A	N/A	N/A	0.00345433762	0.00624927798	0.000969444333	N/A	N/A	N/A	0.000429286432	0.000519740024	0.000398501609
Peonidin-3-O-(6''-ferulylsophoroside)-5-glucoside	Peonidin	N/A	N/A	N/A	N/A	N/A	N/A	N/A	N/A	N/A	N/A	N/A	N/A	N/A	N/A	N/A
Peonidin-3-O-(6-O-malonyl-beta-D-glucoside)	Peonidin	N/A	N/A	N/A	N/A	N/A	N/A	N/A	N/A	N/A	N/A	N/A	N/A	N/A	N/A	N/A
Peonidin-3-(caffeoyl-glucosyl-glucoside)-5-glucoside	Peonidin	N/A	N/A	N/A	N/A	N/A	N/A	N/A	N/A	N/A	N/A	N/A	N/A	N/A	N/A	N/A
Peonidin-3-O-arabinoside	Peonidin	N/A	N/A	N/A	N/A	N/A	N/A	N/A	N/A	N/A	N/A	N/A	N/A	N/A	N/A	N/A
Peonidin-3-O-galactoside	Peonidin	N/A	N/A	N/A	N/A	N/A	N/A	N/A	N/A	N/A	N/A	N/A	N/A	N/A	N/A	N/A
Peonidin-3-O-sambubioside	Peonidin	N/A	N/A	N/A	N/A	N/A	N/A	N/A	N/A	N/A	N/A	N/A	N/A	N/A	N/A	N/A
Peonidin-3-O-sophoroside	Peonidin	N/A	N/A	N/A	N/A	N/A	N/A	N/A	N/A	N/A	N/A	N/A	N/A	N/A	N/A	N/A
Peonidin-3-O-sambubioside-5-O-glucoside	Peonidin	N/A	N/A	N/A	N/A	N/A	N/A	N/A	N/A	N/A	N/A	N/A	N/A	N/A	N/A	N/A
Peonidin-3-O-P-hydroxybenzoylsophoroside-5-glucoside	Peonidin	N/A	N/A	N/A	N/A	N/A	N/A	N/A	N/A	N/A	N/A	N/A	N/A	N/A	N/A	N/A
Peonidin-3-O-caffeoyl-feruloyl-sophoroside-5-glucoside	Peonidin	N/A	N/A	N/A	N/A	N/A	N/A	N/A	N/A	N/A	N/A	N/A	N/A	N/A	N/A	N/A
Peonidin-3-O-5-O-(6-O-coumaroyl)-diglucoside	Peonidin	N/A	N/A	N/A	N/A	N/A	N/A	N/A	N/A	N/A	N/A	N/A	N/A	N/A	N/A	N/A
Peonidin-3-sophoroside-5-glucoside	Peonidin	N/A	N/A	N/A	N/A	N/A	N/A	N/A	N/A	N/A	N/A	N/A	N/A	N/A	N/A	N/A
Peonidin	Peonidin	N/A	N/A	N/A	N/A	N/A	N/A	N/A	N/A	N/A	N/A	N/A	N/A	N/A	N/A	N/A
Peonidin-3-O-rutinoside	Peonidin	1.69806561	3.25016019	2.71429998	0.0377661084	0.0242401084	0.0176274638	2.13778322	2.99849579	1.91548671	0.803539463	0.586147751	0.660756486	1.07366432	1.07562475	1.09773532
Petunidin-3,5-O-diglucoside	Petunidin	N/A	N/A	N/A	N/A	N/A	N/A	N/A	N/A	N/A	N/A	N/A	N/A	N/A	N/A	N/A
Petunidin-3-O-5-O-(6-O-coumaroyl)-diglucoside	Petunidin	N/A	N/A	N/A	N/A	N/A	N/A	N/A	N/A	N/A	N/A	N/A	N/A	N/A	N/A	N/A
Petunidin-3-O-(6-O-p-coumaroyl)-glucoside	Petunidin	0.0277149105	0.022763316	0.0214046335	0.0408618719	0.022022099	0.0220081301	0.0386289039	0.0525152427	0.0166559864	0.0222809194	0.0195279141	0.0245008753	0.0089838794	0.00874018541	0.00980404264
Petunidin-3-O-rutinoside	Petunidin	0.0219304175	0.0502222667	0.0226918314	N/A	N/A	N/A	0.0209414166	0.00802549138	0.0200767539	0.0141109235	0.00935580266	0.00954220069	0.00925137688	0.00721950826	0.00741631134
Petunidin-3-O-(6-O-malonyl-beta-D-glucoside)	Petunidin	N/A	N/A	N/A	N/A	N/A	N/A	N/A	N/A	N/A	N/A	N/A	N/A	N/A	N/A	N/A
Petunidin-3-O-arabinoside	Petunidin	N/A	N/A	N/A	N/A	N/A	N/A	N/A	N/A	N/A	N/A	N/A	N/A	N/A	N/A	N/A
Petunidin-3-O-sambubioside	Petunidin	N/A	N/A	N/A	N/A	N/A	N/A	N/A	N/A	N/A	N/A	N/A	N/A	N/A	N/A	N/A
Petunidin-3-O-sophoroside	Petunidin	N/A	N/A	N/A	N/A	N/A	N/A	N/A	N/A	N/A	N/A	N/A	N/A	N/A	N/A	N/A
Petunidin-3-O-sambubioside-5-O-glucoside	Petunidin	N/A	N/A	N/A	N/A	N/A	N/A	N/A	N/A	N/A	N/A	N/A	N/A	N/A	N/A	N/A
Petunidin-3-O-glucoside	Petunidin	N/A	N/A	N/A	N/A	N/A	N/A	N/A	N/A	N/A	N/A	N/A	N/A	N/A	N/A	N/A
Petunidin-3-O-galactoside	Petunidin	N/A	N/A	N/A	N/A	N/A	N/A	N/A	N/A	N/A	N/A	N/A	N/A	N/A	N/A	N/A
Procyanidin B2	Procyanidin	0.819805169	1.08010813	0.958252447	N/A	N/A	N/A	N/A	N/A	N/A	1.90482303	1.15099949	1.45684276	0.217881407	0.177399839	0.178057522
Procyanidin B1	Procyanidin	2.98512922	1.93917901	2.25270621	190.902266	14.7117024	25.3819155	7.47711778	11.7595868	13.2971617	3.9715419	2.51828476	3.38040013	1.62007035	1.39719065	1.65939863
Procyanidin C1	Procyanidin	N/A	N/A	N/A	N/A	N/A	N/A	N/A	N/A	N/A	N/A	N/A	N/A	N/A	N/A	N/A
Procyanidin A2	Procyanidin	N/A	N/A	N/A	N/A	N/A	N/A	N/A	N/A	N/A	N/A	N/A	N/A	N/A	N/A	N/A
Procyanidin A1	Procyanidin	N/A	N/A	N/A	N/A	N/A	N/A	N/A	N/A	N/A	N/A	N/A	N/A	N/A	N/A	N/A
Procyanidin B3	Procyanidin	39.3031809	24.4152984	27.9884162	987.917241	88.2416851	145.089233	123.799551	120.720217	119.120128	37.236371	23.7971115	31.6383245	23.2257286	20.2845627	24.1343524
Naringenin	flavonoid	0.239001988	0.32602523	0.517229878	0.31484335	0.193959596	0.218074559	0.35642376	0.438686322	0.208315011	0.163888527	0.0935751534	0.0731747421	0.369356784	0.294034663	0.327013274
Kaempferol-3-O-rutinoside	flavonoid	385.210736	491.371646	441.312163	450.599015	563.973885	369.805671	567.430088	488.758524	439.03258	312.280309	314.539877	361.963113	226.727638	230.429262	215.470636
Dihydrokaempferol	flavonoid	0.266705765	0.333173809	0.306796485	0.517974384	0.444870658	0.310630577	0.478220045	0.549139591	0.480981411	0.294387714	0.347208589	0.486123789	0.266828141	0.254760177	0.237566372
Afzelin	flavonoid	555.681909	747.875451	646.173357	1176.55961	947.822124	795.976601	657.046336	927.998396	1032.51449	959.45891	953.576176	1211.191	1071.10553	984.338976	1106.09815
Quercetin-3-O-glucoside	flavonoid	2885.48708	3308.47016	3163.45117	3355.94089	3872.50554	3270.11699	3427.3117	3442.63939	3100.47971	2951.01709	3003.52761	3560.05002	2522.43216	2439.88311	2474.21561
Rutin	flavonoid	1972.25845	2237.04445	2244.37787	1969.11527	2391.14068	1970.14476	2054.21515	1598.929	1723.48191	1863.44793	1984.59867	2584.61707	1672.13869	1643.79686	1597.20636
Dihydromyricetin	flavonoid	N/A	N/A	N/A	N/A	N/A	N/A	N/A	N/A	N/A	0.187574858	0.11396907	0.172688653	N/A	N/A	N/A
Chalcone	flavonoid	N/A	N/A	N/A	N/A	N/A	N/A	N/A	N/A	N/A	N/A	N/A	N/A	N/A	N/A	N/A
Naringenin-7-O-glucoside	flavonoid	0.635930417	0.451555867	0.317966846	1.01574581	0.924168514	0.787055324	1.07122066	1.49354994	1.33865281	0.384804719	0.581518405	0.509321663	2.08765829	1.94036276	2.17035398
